# Supplementary material for: Systematics of Parnassia (Celastraceae) inferred from plastid and nuclear DNA sequence data
Source: PhytoKeys. 2026 Apr 23;273:237–53. doi: 10.3897/phytokeys.273.182792 (PMC13133674; doi:10.3897/phytokeys.273.182792)
Supplement: XML Treatment for Parnassia sect. Parnassia [file phytokeys.273.182792-treatment5.xml]

<!DOCTYPE tp:taxon-treatment
  PUBLIC "-//TaxonX//DTD Taxonomic Treatment Publishing DTD v0 20100105//EN" "tax-treatment-NSO.dtd">
<tp:taxon-treatment xmlns:tp="http://www.plazi.org/taxpub"><tp:treatment-meta><kwd-group><label>Taxon classification</label><kwd>
              <named-content content-type="kingdom">Plantae</named-content>
            </kwd><kwd>
              <named-content content-type="order">Celastrales</named-content>
            </kwd><kwd>
              <named-content content-type="family">Celastraceae</named-content>
            </kwd></kwd-group><mixed-citation publication-type="journal"><person-group><name><surname>Zhang</surname><given-names>Wen-Xuan</given-names></name><name><surname>Li</surname><given-names>Hong-Tao</given-names></name><name><surname>Lu</surname><given-names>Jin-Mei</given-names></name><name><surname>Wu</surname><given-names>Ding</given-names></name><name><surname>Li</surname><given-names>De-Zhu</given-names></name></person-group><article-title>Systematics of <italic><tp:taxon-name><tp:taxon-name-part taxon-name-part-type="genus" reg="Parnassia">Parnassia</tp:taxon-name-part></tp:taxon-name></italic> (<tp:taxon-name><tp:taxon-name-part taxon-name-part-type="family" reg="Celastraceae">Celastraceae</tp:taxon-name-part></tp:taxon-name>) inferred from plastid and nuclear DNA sequence data</article-title><source>PhytoKeys</source><day>23</day><month>04</month><year>2026</year><volume>273</volume><fpage>237</fpage><lpage>253</lpage><pub-id pub-id-type="doi">10.3897/phytokeys.273.182792</pub-id></mixed-citation></tp:treatment-meta><tp:nomenclature><label>5. [clade V]</label><tp:taxon-name><object-id xmlns:xlink="http://www.w3.org/1999/xlink" content-type="arpha" xlink:type="simple">1588B851-A3E7-5667-B150-A52625C6ECE5</object-id>
                		<tp:taxon-name-part taxon-name-part-type="genus" reg="Parnassia">Parnassia</tp:taxon-name-part>
                	
                	<tp:taxon-name-part taxon-name-part-type="infraspecific-rank">sect.</tp:taxon-name-part>
                	
                		<tp:taxon-name-part taxon-name-part-type="section" reg="Parnassia">Parnassia</tp:taxon-name-part>
                	</tp:taxon-name><tp:nomenclature-citation-list><tp:nomenclature-citation><tp:taxon-name>
                <tp:taxon-name-part taxon-name-part-type="genus" reg="Parnassia"/>
              </tp:taxon-name><comment> ≡ <tp:taxon-name><tp:taxon-name-part taxon-name-part-type="genus" reg="Parnassia">Parnassia</tp:taxon-name-part></tp:taxon-name> sect. <tp:taxon-name><tp:taxon-name-part taxon-name-part-type="genus" reg="Parnassia"/><tp:taxon-name-part taxon-name-part-type="section" reg="Nectarodroson">Nectarodroson</tp:taxon-name-part></tp:taxon-name> Drude in Linnaea 39: 301. 1875 = <tp:taxon-name><tp:taxon-name-part taxon-name-part-type="genus" reg="Parnassia">Parnassia</tp:taxon-name-part></tp:taxon-name> sect. <tp:taxon-name><tp:taxon-name-part taxon-name-part-type="genus" reg="Parnassia"/><tp:taxon-name-part taxon-name-part-type="section" reg="Nectarotrilobos"/><tp:taxon-name-part taxon-name-part-type="subsection" reg="Amblysandra">Amblysandra</tp:taxon-name-part></tp:taxon-name> Franch. in Bull. Soc. Bot. France 44: 251. 1897.</comment></tp:nomenclature-citation></tp:nomenclature-citation-list></tp:nomenclature><tp:treatment-sec sec-type="Type"><title>Type.</title><p><italic><tp:taxon-name><tp:taxon-name-part taxon-name-part-type="genus" reg="Parnassia">P.</tp:taxon-name-part> <tp:taxon-name-part taxon-name-part-type="species" reg="palustris">palustris</tp:taxon-name-part></tp:taxon-name></italic> L.</p></tp:treatment-sec><tp:treatment-sec sec-type="Diagnosis"><title>Diagnosis.</title><p>The basal leaves are usually cordate or reniform, with a cordate base. The staminodes are deeply lobed, reaching half or more of their length.</p></tp:treatment-sec></tp:taxon-treatment>
