# Supplementary material for: Systematics of Parnassia (Celastraceae) inferred from plastid and nuclear DNA sequence data
Source: PhytoKeys. 2026 Apr 23;273:237–53. doi: 10.3897/phytokeys.273.182792 (PMC13133674; doi:10.3897/phytokeys.273.182792)
Supplement: XML Treatment for Parnassia sect. Nectarotrilobos Drude subsect. Nectarotrilobos [file phytokeys.273.182792-treatment10.xml]

<!DOCTYPE tp:taxon-treatment
  PUBLIC "-//TaxonX//DTD Taxonomic Treatment Publishing DTD v0 20100105//EN" "tax-treatment-NSO.dtd">
<tp:taxon-treatment xmlns:tp="http://www.plazi.org/taxpub"><tp:treatment-meta><kwd-group><label>Taxon classification</label><kwd>
              <named-content content-type="kingdom">Plantae</named-content>
            </kwd><kwd>
              <named-content content-type="order">Celastrales</named-content>
            </kwd><kwd>
              <named-content content-type="family">Celastraceae</named-content>
            </kwd></kwd-group><mixed-citation publication-type="journal"><person-group><name><surname>Zhang</surname><given-names>Wen-Xuan</given-names></name><name><surname>Li</surname><given-names>Hong-Tao</given-names></name><name><surname>Lu</surname><given-names>Jin-Mei</given-names></name><name><surname>Wu</surname><given-names>Ding</given-names></name><name><surname>Li</surname><given-names>De-Zhu</given-names></name></person-group><article-title>Systematics of <italic><tp:taxon-name><tp:taxon-name-part taxon-name-part-type="genus" reg="Parnassia">Parnassia</tp:taxon-name-part></tp:taxon-name></italic> (<tp:taxon-name><tp:taxon-name-part taxon-name-part-type="family" reg="Celastraceae">Celastraceae</tp:taxon-name-part></tp:taxon-name>) inferred from plastid and nuclear DNA sequence data</article-title><source>PhytoKeys</source><day>23</day><month>04</month><year>2026</year><volume>273</volume><fpage>237</fpage><lpage>253</lpage><pub-id pub-id-type="doi">10.3897/phytokeys.273.182792</pub-id></mixed-citation></tp:treatment-meta><tp:nomenclature><label>6b. [subclade D]</label><tp:taxon-name><object-id xmlns:xlink="http://www.w3.org/1999/xlink" content-type="arpha" xlink:type="simple">71DFA8E5-A21A-52B2-B434-FDFAE3B5224B</object-id>
                		<tp:taxon-name-part taxon-name-part-type="genus" reg="Parnassia">Parnassia</tp:taxon-name-part>
                	
                	<tp:taxon-name-part taxon-name-part-type="infraspecific-rank">sect.</tp:taxon-name-part>
                	
                		<tp:taxon-name-part taxon-name-part-type="section" reg="Nectarotrilobos">Nectarotrilobos</tp:taxon-name-part>
                	 <tp:taxon-name-part taxon-name-part-type="infraspecific-rank">Drude subsect.</tp:taxon-name-part>
                	
                		<tp:taxon-name-part taxon-name-part-type="subsection" reg="Nectarotrilobos">Nectarotrilobos</tp:taxon-name-part>
                	</tp:taxon-name><tp:nomenclature-citation-list><tp:nomenclature-citation><tp:taxon-name>
                <tp:taxon-name-part taxon-name-part-type="genus" reg="Parnassia"/>
              </tp:taxon-name><comment> = <tp:taxon-name><tp:taxon-name-part taxon-name-part-type="genus" reg="Parnassia">Parnassia</tp:taxon-name-part></tp:taxon-name> sect. <tp:taxon-name><tp:taxon-name-part taxon-name-part-type="genus" reg="Parnassia"/><tp:taxon-name-part taxon-name-part-type="section" reg="Saxifragastrum">Saxifragastrum</tp:taxon-name-part></tp:taxon-name> Drude in Linnaea 39: 301. 1875 ≡ <tp:taxon-name><tp:taxon-name-part taxon-name-part-type="genus" reg="Parnassia">Parnassia</tp:taxon-name-part></tp:taxon-name> sect. <tp:taxon-name><tp:taxon-name-part taxon-name-part-type="genus" reg="Parnassia"/><tp:taxon-name-part taxon-name-part-type="section" reg="Saxifragastrum">Saxifragastrum</tp:taxon-name-part></tp:taxon-name> Drude ser. <tp:taxon-name><tp:taxon-name-part taxon-name-part-type="genus" reg="Parnassia"/><tp:taxon-name-part taxon-name-part-type="section" reg="Saxifragastrum">Saxifragastrum</tp:taxon-name-part></tp:taxon-name> T.C.Ku in Bull. Bot. Res., Harbin. 7 (1): 22. 1987. – Type: <tp:taxon-name><tp:taxon-name-part taxon-name-part-type="genus" reg="Parnassia">P.</tp:taxon-name-part> <tp:taxon-name-part taxon-name-part-type="species" reg="tenella">tenella</tp:taxon-name-part></tp:taxon-name> Hook. f. et Thomson.</comment></tp:nomenclature-citation><tp:nomenclature-citation><tp:taxon-name>
                <tp:taxon-name-part taxon-name-part-type="genus" reg="Parnassia"/>
              </tp:taxon-name><comment> = <tp:taxon-name><tp:taxon-name-part taxon-name-part-type="genus" reg="Parnassia">Parnassia</tp:taxon-name-part></tp:taxon-name> sect. <tp:taxon-name><tp:taxon-name-part taxon-name-part-type="genus" reg="Parnassia"/><tp:taxon-name-part taxon-name-part-type="section" reg="Odontohymen">Odontohymen</tp:taxon-name-part></tp:taxon-name> T.C.Ku in Bull. Bot. Res., Harbin. 7 (1): 29. 1987. – Type: <tp:taxon-name><tp:taxon-name-part taxon-name-part-type="genus" reg="Parnassia">P.</tp:taxon-name-part> <tp:taxon-name-part taxon-name-part-type="species" reg="farreri">farreri</tp:taxon-name-part></tp:taxon-name> W.E.Evans</comment></tp:nomenclature-citation><tp:nomenclature-citation><tp:taxon-name>
                <tp:taxon-name-part taxon-name-part-type="genus" reg="Parnassia"/>
              </tp:taxon-name><comment> = <tp:taxon-name><tp:taxon-name-part taxon-name-part-type="genus" reg="Parnassia">Parnassia</tp:taxon-name-part></tp:taxon-name> sect. <tp:taxon-name><tp:taxon-name-part taxon-name-part-type="genus" reg="Parnassia"/><tp:taxon-name-part taxon-name-part-type="section" reg="Allolobos">Allolobos</tp:taxon-name-part></tp:taxon-name> T.C.Ku in Bull. Bot. Res., Harbin. 7 (1): 46. 1987. – Type: <tp:taxon-name><tp:taxon-name-part taxon-name-part-type="genus" reg="Parnassia">P.</tp:taxon-name-part> <tp:taxon-name-part taxon-name-part-type="species" reg="wightiana">wightiana</tp:taxon-name-part></tp:taxon-name> Wall. ex Wight &amp; Arn.</comment></tp:nomenclature-citation><tp:nomenclature-citation><tp:taxon-name>
                <tp:taxon-name-part taxon-name-part-type="genus" reg="Parnassia"/>
              </tp:taxon-name><comment> = <tp:taxon-name><tp:taxon-name-part taxon-name-part-type="genus" reg="Parnassia">Parnassia</tp:taxon-name-part></tp:taxon-name> sect. <tp:taxon-name><tp:taxon-name-part taxon-name-part-type="genus" reg="Parnassia"/><tp:taxon-name-part taxon-name-part-type="section" reg="Nectaroquinquelobos">Nectaroquinquelobos</tp:taxon-name-part></tp:taxon-name> T.C.Ku in Bull. Bot. Res., Harbin. 7 (1): 52. 1987. – Type: <tp:taxon-name><tp:taxon-name-part taxon-name-part-type="genus" reg="Parnassia">P.</tp:taxon-name-part> <tp:taxon-name-part taxon-name-part-type="species" reg="perciliata">perciliata</tp:taxon-name-part></tp:taxon-name> Diels</comment></tp:nomenclature-citation><tp:nomenclature-citation><tp:taxon-name>
                <tp:taxon-name-part taxon-name-part-type="genus" reg="Parnassia"/>
              </tp:taxon-name><comment> = <tp:taxon-name><tp:taxon-name-part taxon-name-part-type="genus" reg="Parnassia">Parnassia</tp:taxon-name-part></tp:taxon-name> sect. <tp:taxon-name><tp:taxon-name-part taxon-name-part-type="genus" reg="Parnassia"/><tp:taxon-name-part taxon-name-part-type="section" reg="Xiphosandra">Xiphosandra</tp:taxon-name-part></tp:taxon-name> Franch. in Bull. Soc. Bot. France 44: 262. 1897 ≡ <tp:taxon-name><tp:taxon-name-part taxon-name-part-type="genus" reg="Parnassia">Parnassia</tp:taxon-name-part></tp:taxon-name> sect. <tp:taxon-name><tp:taxon-name-part taxon-name-part-type="genus" reg="Parnassia"/><tp:taxon-name-part taxon-name-part-type="section" reg="Nectarotrilobos">Nectarotrilobos</tp:taxon-name-part></tp:taxon-name> Drude subsect. <tp:taxon-name><tp:taxon-name-part taxon-name-part-type="genus" reg="Parnassia"/><tp:taxon-name-part taxon-name-part-type="section" reg="Xiphosandra">Xiphosandra</tp:taxon-name-part></tp:taxon-name> (Franch.) T.C.Ku in Bull. Bot. Res., Harbin. 7 (1): 44. 1987. – Type: <tp:taxon-name><tp:taxon-name-part taxon-name-part-type="genus" reg="Parnassia">P.</tp:taxon-name-part> <tp:taxon-name-part taxon-name-part-type="species" reg="delavayi">delavayi</tp:taxon-name-part></tp:taxon-name> Franch.</comment></tp:nomenclature-citation></tp:nomenclature-citation-list></tp:nomenclature><tp:treatment-sec sec-type="Type"><title>Type.</title><p><italic><tp:taxon-name><tp:taxon-name-part taxon-name-part-type="genus" reg="Parnassia">P.</tp:taxon-name-part> <tp:taxon-name-part taxon-name-part-type="species" reg="mysorensis">mysorensis</tp:taxon-name-part></tp:taxon-name></italic> Heyne ex Wight &amp; Arn.</p></tp:treatment-sec><tp:treatment-sec sec-type="Diagnosis"><title>Diagnosis.</title><p>This subclade exhibits high morphological diversity and encompasses the principal lineages of Clade VI, excluding Subclade C (characterized by fringed petals and branched staminodes). Its core morphological variations are manifested in: staminodes that are club-shaped to columnar (corresponding to the former sect. <italic><tp:taxon-name><tp:taxon-name-part taxon-name-part-type="genus" reg="Parnassia"/><tp:taxon-name-part taxon-name-part-type="section" reg="Saxifragastrum">Saxifragastrum</tp:taxon-name-part></tp:taxon-name></italic>), flat and trilobed (corresponding to the former sect. <italic><tp:taxon-name><tp:taxon-name-part taxon-name-part-type="genus" reg="Parnassia"/><tp:taxon-name-part taxon-name-part-type="section" reg="Nectarotrilobos">Nectarotrilobos</tp:taxon-name-part></tp:taxon-name></italic> s.str.), flat and pentalobed (corresponding to the former sect. <italic><tp:taxon-name><tp:taxon-name-part taxon-name-part-type="genus" reg="Parnassia"/><tp:taxon-name-part taxon-name-part-type="section" reg="Allolobos">Allolobos</tp:taxon-name-part></tp:taxon-name></italic>), or short-fan- shaped with apical teeth (corresponding to the former sect. <italic><tp:taxon-name><tp:taxon-name-part taxon-name-part-type="genus" reg="Parnassia"/><tp:taxon-name-part taxon-name-part-type="section" reg="Odontohymen">Odontohymen</tp:taxon-name-part></tp:taxon-name></italic>). Additionally, lineages with significantly elongated stamen connectives (corresponding to the former sect. <italic><tp:taxon-name><tp:taxon-name-part taxon-name-part-type="genus" reg="Parnassia"/><tp:taxon-name-part taxon-name-part-type="section" reg="Xiphosandra">Xiphosandra</tp:taxon-name-part></tp:taxon-name></italic>) are also nested within it. Despite these pronounced morphological differences, particularly in staminode structure, phylogenetic analyses consistently recover these groups as a single, well-supported monophyletic clade.</p></tp:treatment-sec></tp:taxon-treatment>
