# Supplementary material for: Systematics of Parnassia (Celastraceae) inferred from plastid and nuclear DNA sequence data
Source: PhytoKeys. 2026 Apr 23;273:237–53. doi: 10.3897/phytokeys.273.182792 (PMC13133674; doi:10.3897/phytokeys.273.182792)
Supplement: Supplementary material 1 — Voucher information and GenBank accession numbers for Parnassia and outgroup taxa sampled in this study [file phytokeys-273-237_article-182792__-s001.xlsx]

## Sheet: Sheet1
Supplementary Table 1 Voucher information and GenBank accession numbers for Parnassia and outgroup taxa sampled in this study .
Taxon	Locality	Voucher details or origin	Accession number
			ITS	rbcL	matK	rpl32-trnL	trnT-trnL	trnL-F
Ingroup Parnassia
sect. Saxifragastrum
P. longipetala	Yadong, Tibet, China	Jin Xiao-Hua 08029 (PE)	PX727475	JF802256	PX650036	PX769190	PX762617	PX762679
P. tenella	Dali, Yunnan, China	Wu Ding 02002 (KUN)	PX727494	JF802276	PX650055	PX769209	PX762636	PX762698
P. yunnanensis	Deqin, Yunnan, China	Wang Hong et al. 03066 (KUN)	PX727504	JF802302	PX650065	PX769219	PX762646	PX762708
P. esquirolii	Pingbian, Yunnan, China	Jin Xiao-Hua 900 (KUN)	PX727458	JF802231	PX650019	PX769173	PX762600	PX762662
sect. Cladoparnassia
P. faberi	Yiliang, Yunnan, China	Wu Ding et al. 03013 (KUN)	PX727460	JF802235	PX650021	PX769175	PX762602	PX762664
P. labiata	Qiaojia, Yunnan, China	Wang Hong et al. 030953 (KUN)	PX727472		PX650033	PX769187	PX762614	PX762676
sect. Odontohymen
P. farreri	Gongshan, Yunnan, China	Gao Lian-Ming et al. 2319 (KUN)	PX727461	JF802240	PX650022	PX769176	PX762603	PX762665
Sect. Nectarotrilobos
subsect. Amblysandra
P. lutea	Tianzhu, Gansu, China	Wu Ding & Wang Yi-Ping 11020 (KUN)	PX727477	MF786456	PX650038	PX769192	PX762619	PX762681
P. scaposa	Xiangelila, Yunnan, China	Yue Ji-Pei 03039 (KUN)	PX727492	PX743967	PX650053	PX769207	PX762634	PX762696
P. yui	Gongshan, Yunnan, China	Gao Lian-Ming et al. 2327 (KUN)	PX727503		PX650064	PX769218	PX762645	PX762707
P. chinensis	Dali, Yunnan, China	Wu Ding & Wang Yi-Ping 119 (KUN)	PX727451	JF802215	PX650012	PX769166	PX762593	PX762655
P. mysorensis	Songming, Yunnan, China	Wu Ding et al. 131 (KUN)	PX727478	JF802264	PX650039	PX769193	PX762620	PX762682
P. submysorensis	Xiangeli-La,Yunnan, China	Wang Hong et al. 03030 (KUN)	PX727493	JF802274	PX650054	PX769208	PX762635	PX762697
P. cacuminum	Dali, Yunnan, China	Wu Ding et al. 03026 (KUN)	PX727450	JF942839	PX650011	PX769165	PX762592	PX762654
P. cooperi	Motuo, Tibet, China	Zhang Shu-Dong et al. P1671 (KUN)	PX727452		PX650013	PX769167	PX762594	PX762656
P. cabulica	Salang, Afghanistan	A. Y. Dobson 142 (K)	PX727449		PX650010	PX769164	PX762591	PX762653
P. kangdingensis	Luding, Sichuan, China	Wu Ding et al. 108 (KUN)	PX727469	JF802250	PX650030	PX769184	PX762611	PX762673
P. laxmannii	Urumchi, Xinjiang, China	Wu Ding et al. 03031 (KUN)	PX727473	MK954430	PX650034	PX769188	PX762615	PX762677
P. setchuenesis	Mount Taibai, Shanxi, China	Wu Ding et al. 06001(KUN)	PX727495		PX650056	PX769211	PX762637	PX762699
P. nubicola	Sagarmatha, Nepal	DNEP3, AY28 (E)	PX727481	JF795344	PX650042	PX769196	PX762623	PX762685
P. filchneri	Xiangeli-La,Yunnan, China	Wu Ding et al. 03028 (KUN)	PX727462	MZ508342	PX650023	PX769177	PX762604	PX762666
P. pusilla	Sagarmatha, Nepal	DNEP3, BX50 (E)	PX727491	MZ508354	PX650052	PX769206	PX762633	PX762695
P. oreophila	Tianzhu, Gansu, China	Wu Ding & Wang Yi-Ping 11019 (KUN)	PX727483	MN192604	PX650044	PX769198	PX762625	PX762687
P. deqenensis	Deqin, Yunnan, China	Wang Hong et al. 03064 (KUN)	PX727455	JF802224	PX650016	PX769170	PX762597	PX762659
P. trinervis	Datong, Qinghai, China	Wu Ding & Wang Yi-Ping 11008 (KUN)	PX727495	MW409500	PX650056	PX769210	PX762637	PX762699
P. viridiflora	Deqin, Yunnan, China	Wang Hong et al. 03065 (KUN)	PX727498	JF802289	PX650059	PX769213	PX762640	PX762702
P. venusta	Gongshan, Yunnan, China	Gao Lian-Ming et al. 2322 (KUN)	PX727497	JF802288	PX650058	PX769212	PX762639	PX762701
P. obovata	Xingyi, Guizhou, China	Wu Su-Kong et al. 100652 (KUN)	PX727482		PX650043	PX769197	PX762624	PX762686
subsect. Xiphosandra
P. brevistyla	Daocheng, Sichuan, China	Wu Ding et al. 05090 (KUN)	PX727448	JF802210	PX650009	PX769163	PX762590	PX762652
P. delavayi	Shennongjia, Hubei, China	Zhang Shu-Dong et al. 08233 (KUN)	PX727453	MZ508361	PX650014	PX769168	PX762595	PX762657
P. leptophylla	Mount Omei, Sichuan, China	Wang Yi-Ping 0902 (KUN)	PX727474	JF802255	PX650035	PX769189	PX762616	PX762678
sect. Nectarobilobos
P. bifolia	Urumchi, Xinjiang, China	Wu Ding et al. 03029 (KUN)	PX727447	MT932003	PX650008	PX769162	PX762589	PX762651
sect. Allolobos
P. wightiana	Jiangkou, Guizhou, China	Gao Lian-Ming et al. 03353 (KUN)	PX727500	MN398191	PX650061	PX769215	PX762642	PX762704
P. dilatata	Longsheng, Guangxi, China	Wu Ding et al. 020 (KUN)	PX727456	JF802228	PX650017	PX769171	PX762598	PX762660
P. guilinensis	Xing’an, Guangxi, China	Wu Ding & Wu Wei 04042 (KUN)	PX727468	JF802249	PX650029	PX769183	PX762610	PX762672
sect. Fimbripetalum
P. amoena	Jinfo Mountain, Chongqing, China	Wu Ding et al. 02018 (KUN)	PX727444	PX743968	PX650005	PX769159	PX762586	PX762648
P. foliosa	Mount Lushan, Jiangxi, China	Wu Ding 09130 (KUN)	PX727463	JF802244	PX650024	PX769179	PX762605	PX762667
sect. Nectaroquinquelobos
P. perciliata	Jinfo Mountain, Chongqing, China	Lu Jin-Mei 281 (KUN)	PX727490	JF802273	PX650051	PX769205	PX762632	PX762694
sect. Parnassia
P. palustris	Nalychevo, Russia	N. A. Brummitt & M. A. Bridger 249 (K)	PX727484	JF795347	PX650045	PX769202	PX762626	PX762688
P. parviflora	Saskatchewan, Canada	E. Rouleau 2048 (E)	PX727489	MK526294	PX650050	PX769204	PX762631	PX762693
P. kotzebuei	Magadan, Russia	T. Vornova 5634 (E)	PX727470	JF802253	PX650031	PX769186	PX762612	PX762674
P. asarifolia	Tennessee, USA	V. E. Mcneilus1027 (US)	PX727445	JF802207	PX650006	PX769160	PX762587	PX762649
P. grandifolia	Tennessee, USA	W. B. Mcpougall 1512 (US)	PX727466	JF802245	PX650027	PX769181	PX762608	PX762670
P. glauca	North Dakota, USA	V. D. Cuttiows s. n. (US)	PX727465	MK526293	PX650026	PX769180	PX762607	PX762669
Outgroup
Lepuropetalon spathulatum	Amite, Mississippi, USA	M. Alford 2539 (BH)	PX727443	L11192	PX650004	PX769158	PX762585	PX762647
Mortonia greggii	Texas, USA	C. C. Clevinger 190 (TEX)	DQ217499	AY935906	AY935727		DQ217437	AY935761
Quetzalia occidentalis	Mexico, USA	C. C. Clevinger 162 (TEX)	AY929360	AY935739	AY935917		EU328802	AY935773
Pottingeria acuminata	Myanmar, USA	F. Kingdon Ward 59 (NY)	AY929359	AY935738			AY935772	AY935772
Zinowiewia concnna	Mexico, USA	C. C. Clevinger 132 (TEX)			AY935922			AY935889
